# Supplementary material for: Phase-lags in large scale brain synchronization: Methodological considerations and in-silico analysis
Source: PLoS Comput Biol. 2018 Jul 10;14(7):e1006160. doi: 10.1371/journal.pcbi.1006160 (PMC6039010; doi:10.1371/journal.pcbi.1006160)
Supplement: S1 Files — The folder contains the data used in this work together with the Matlab codes (scripts and functions) necessary to perform the simulations and the analysis. Data and codes are also available at https://gitlab.thevirtualbrain.org/spase.petkoski/plos_PLSNS. (ZIP) [file pcbi.1006160.s001.zip]

Archive with 28 entries (25 files):
- PlosCB/
- PlosCB/KMfullPlosCB.m
- __MACOSX/
- __MACOSX/PlosCB/
- __MACOSX/PlosCB/._KMfullPlosCB.m
- PlosCB/wl68N100.mat
- __MACOSX/PlosCB/._wl68N100.mat
- PlosCB/wtlPlosCB.m
- __MACOSX/PlosCB/._wtlPlosCB.m
- PlosCB/KMcnctmHfPlosCB.m
- __MACOSX/PlosCB/._KMcnctmHfPlosCB.m
- PlosCB/ind_cnctmPlosCB.m
- __MACOSX/PlosCB/._ind_cnctmPlosCB.m
- PlosCB/alloc_cnctmPlosCB.m
- __MACOSX/PlosCB/._alloc_cnctmPlosCB.m
- PlosCB/KMcnctm_plv_PlosCB.m
- __MACOSX/PlosCB/._KMcnctm_plv_PlosCB.m
- PlosCB/centres.mat
- __MACOSX/PlosCB/._centres.mat
- PlosCB/plvPlosCB.m
- __MACOSX/PlosCB/._plvPlosCB.m
- PlosCB/plvstatPlosCB.m
- __MACOSX/PlosCB/._plvstatPlosCB.m
- PlosCB/KMcnctmHt0PlosCB.m
- __MACOSX/PlosCB/._KMcnctmHt0PlosCB.m
- PlosCB/readme.m
- __MACOSX/PlosCB/._readme.m
- __MACOSX/._PlosCB
