# Supplementary material for: Phase-lags in large scale brain synchronization: Methodological considerations and in-silico analysis
Source: PLoS Comput Biol. 2018 Jul 10;14(7):e1006160. doi: 10.1371/journal.pcbi.1006160 (PMC6039010; doi:10.1371/journal.pcbi.1006160)
Supplement: S1 Files — The folder contains the data used in this work together with the Matlab codes (scripts and functions) necessary to perform the simulations and the analysis. Data and codes are also available at https://gitlab.thevirtualbrain.org/spase.petkoski/plos_PLSNS. (ZIP) [file pcbi.1006160.s001.zip › PlosCB/KMfullPlosCB.m]

%-------------------------------------------------------------------------%
%-                           Spase Petkoski                              -%
%- Theoretical Neuroscience Group -- Institute of Systemes Neuroscience  -%
%-                        2018, AMU Marseille                            -%
%-------------------------------------------------------------------------%

%------- network with N nodes and buffer of length tau_m for the phases
% script for calculating phase dynamics and statistics for N oscillators
% connected all-to-all (although zero weights are also allowed)
%
% freqnoise: 1|2
%                - 1 distributed natural frequencies (Lorentzian).  
%                   mu and gamma are the mean and the width
%                - 2 noise (white Gaussian)
%                   D is the standard deviation of the noise
% Klog: 0|1
%                - 0 homogeneous coupling weights K0
%                - 1 log distributed weights with mean K0 and variance 2*K0
%                (can be modified)
% NA: 0|1
%                - 0 fixed parameters (natural frequencies and couplings) 
%                - 1 non-autonomous (NA) natural frequencies, only for N=2
%                and the frequencies are equal (doesn't make sense to have
%                them distributed when N=2) with or without noise. Coupling
%                strengths are also modulated in this case. The natural 
%                frequencies are modulated with strength etaO and frequency 
%                OmegaO, while for the couplings they are Omega and eta.
%                effective frequencies Oeff and couplings Keff appear 
% Arnd: 1|2 
%                - 1 spatialy ordered time delays 
%                - 2 random (spatialy homogeneous) time-delays                
%
% omega         natural frequencies at each node

clc
clear all
close all
global mu fm K_cnctm h dt N Nt omega  Nds t D K K0 tfin l_cnctm par T 
rng default; 
hpar=0.02; % parameter for the time step; guarantees that h*max(f(x)) < hpar
incoh=0; % initial coherence of the phases, 0 for incoherent (equaly distirbuted) 
Nfmax=2; % minimum 2; determines the step dt; dt=1/fmax=1/(Nfmax*fnyquist)
%----control parameters-----
D=5; % noise intensity; it corresponds to gamma for deterministic case
K0=30; % coupling strength
Klog=0; % log-normal K or no
tfin0=200; % total time of the simulation (in seconds)
fm=4; % mean of the natural frequencies in Hz
taul=[0.03, 0.65]; % delays in seconds
N=200; % number of oscillators
NA=1; % 0 for no non-autonomicity and 1 for non-autonomous omega and/or K
if N==2, taul =taul(1); else NA=0; end
domega=0.03; % relative difference between the means of each cluster, used only for N=2
%%
%
freqnoise=1; % 1 for noise, 0 for frequency heterogeneity
Arnd=2; % 1 for ordered time delays, 2 for random
if freqnoise, Klog=1; end % coupling are fixed in all cases of distributed frequencies 
%
cnt0=100; % counter at every cnt seconds
%-------- connectome parameters ---------------
K_cnctm=K0*ones(N);
if N>2
    Isupdiag    = find(triu(ones(N),+1)); % Indexes of all the values above the diagonal.
    if Klog
        mK = K0; % mean
        vK = 2*K0; % variance
        muK = log((mK^2)/sqrt(vK+mK^2));
        sigmaK = sqrt(log(vK/(mK^2)+1));
        [M,V]= lognstat(muK,sigmaK);
        
        Kl = lognrnd(muK,sigmaK,N/2,1);
        Kr=Kl(randperm(N/2));
        Kl=Kl(randperm(N/2));
        Ki=[Kl;Kr];
        for i=1:N
            rnd=rand(N,1); % uniformly distributed
            K_cnctm(i,randperm(N))= Ki(i) + 0*Ki(i)*2*(rnd - mean(rnd)); % adding rand part doesn;t seem to change anything in Ki so better not to; however makes the distribution of K_cnctm wider
        end
        K_cnctm=(K_cnctm+K_cnctm')/2; 
    end
end
K_cnctm=K_cnctm/N;
K_cnctm(logical(eye(size(K_cnctm))))=0;
%
if ~freqnoise
    gamma=D;
    D=0;
    mu=2*pi*fm;
    if N>2
        omega1(1:N/2,1) = mu + tan(linspace(-pi/2+0.000001, pi/2-0.000001, N/2)').*gamma;
        omega2(1:N/2,1) = mu + tan(linspace(-pi/2+0.000001, pi/2-0.000001, N/2)').*gamma;
    else
        omega1 = mu; omega2 = mu; % might be overwritten below
    end
    omega=([omega1; omega2]);
    rp=randperm(N);
end
% create ordered and random 
if N>2
    % ordered delays
    C11 = tril(ones(N/2),-1)+triu(ones(N/2),1);
    C44 = tril(ones(N/2),-1)+triu(ones(N/2),1);
    C22 = ones(N/2,N/2);
    C33 = C22';
    %-----
    C1=taul(1)*C11;
    C2=taul(2)*C22;
    C3=taul(2)*C33;
    C4=taul(1)*C44;
    %----
    tau5ord= [[C1, C2]; [C3, C4]]; % realistic, ordered as tau1 tau2 tau2 tau1
    % random
    tau5 = triu(ones(N),1);
    p1=0.5;
    Nnd=N*(N-1)/2; % number of links in the uper triangle
    Nnd1=round(p1*Nnd); % number of links with tau1 in the upper triangle
    tau_nd(1:Nnd1)=taul(1);
    tau_nd(Nnd1+1:Nnd)=taul(2);
    tau_nd(randperm(Nnd))=tau_nd;
    tau5(tau5==1)=tau_nd;
    tau5=tau5+tau5';
    if Arnd==1
        l_cnctm=tau5ord;
        tit='A';
    elseif Arnd==2
        l_cnctm=tau5;
        tit='rnd';
    end
else
    l_cnctm=[0,taul;taul,0];
    tit='2 osc';
end
%
disp(['mod ', tit, ', D= ', num2str(D), ', K0= ', num2str(K0), ', hpar= ', num2str(hpar)])
if N>2
    ki=sum(K_cnctm,2); 
end
%
tfin=tfin0;
T=round(min(max(round(tfin/4), 20),50)); % initial transition time
%
mu=fm*2*pi;
disp([ 'f= ', num2str(fm) 'Hz', ', K0= ', num2str(K0)])
%%
%--- setting the time step ------
h=hpar/(max([max(K_cnctm(:)), mu*5*hpar, D, 1])); % at least 5 points per cycle. , max(sum(K_cnctm))
dt=floor(pi/Nfmax/mu/h)*h; % fNyqust=2*fmax=Nfmax*mu/pi; dt=pi/Nfmax/mu~3/Nfmax/mu; for N=3.14 times larger frequency than f, 1 is obtained
if dt<h, dt=h; end;
disp(['h=', num2str(h), '; dt=', num2str(dt), '; Kmax=', num2str(max(K_cnctm(:)), '%2.2f'), ...
    '; Kmean=', num2str(mean(K_cnctm(find(triu(ones(N),1)))), '%3.3f')])
t=0:dt:tfin+2*dt; % so that it is ensured that tmax>=tfin; otherwise, if tfin+dt, with floor the last rounding (downsampling) might finish before tfin
Nt=length(t);
Nh=floor((tfin+2*dt)/h); %
Nds=dt/h; % downsampling points, % there is a problem if h is not a multiple of dt
if fix(Nds)~=Nds && abs(round(Nds)-Nds>1e-12),
    error('h should be a multiple of dt.');
else
    Nds=round(Nds);
end
l_cnctm(K_cnctm==0)=0;
tau_cnctm=round(l_cnctm/h);
tau_m=max(max(tau_cnctm(:)), Nds)+1;
clear K_cnctm_raw_round;
%% allocation and obtaining indices of delayed phases
[theta, thds, i]=alloc_cnctmPlosCB(incoh, tau_m); % also returns i and states when simulations starts
[idx, ~, ~, ~, ~, idx1]=ind_cnctmPlosCB(theta, tau_cnctm);
%%
varstrKM.K_cnctm=K_cnctm;
if N>2
    if freqnoise
        varstrKM.omega=mu;
    else
        varstrKM.omega=omega;
    end
else
    omega1=(1+domega)*mu;
    omega2=(1-domega)*mu;
    omega = [omega1; omega2];
    if NA
        Omega = 2*pi/ 0.05 / tfin; % modulation of K
        eps=min(K0/2, max(1, K0/5));
        epsO=[1, 1]*abs(domega)*fm*10;
        OmegaO=2*pi ./ [0.0753, 0.0523]/tfin ; % modulation of omega
        %
        Oeff(1:Nt,1:2)=repmat(omega', Nt,1) + repmat(epsO,Nt,1).*sin(t'*OmegaO);
        Keff(1:Nt)=K_cnctm(1,2)+eps*sin(Omega*t);
    end
end
varstrKM.h=h;
varstrKM.Nds=Nds;
varstrKM.t=t;
varstrKM.mu=mu;
varstrKM.cnt=round(cnt0/dt);
varstrKM.N=N;
varstrKM.N2=N/2;
varstrKM.K_cnctm=K_cnctm;
varstrKM.idx=idx;
varstrKM.idx1=idx1;
%----
while i<Nh
    if N==2
        if NA
            varstrKM.omega=Oeff(ceil((i+1)/Nds),:)';
            K_cnctm(K_cnctm~=0)=Keff(ceil((i+1)/Nds));
            varstrKM.K_cnctm=K_cnctm;
        else
            varstrKM.omega=omega;
        end
    end
    eta=sqrt(2*h*D)*randn(N,1);
    chck=ceil((i+1)/Nds); 
    if min(taul(:))==0
        [theta, thds(:,chck+1), i]    = KMcnctmHt0PlosCB(theta, eta, i, chck, varstrKM);
    else
        [theta, thds(:,chck+1), i, ~] = KMcnctmHfPlosCB(theta,  eta, i, chck, varstrKM); 
    end
end
%% ---------------
% still to be able to print in case of breaking the simulation
[~,I]=find(isnan(thds), 1, 'first');
if isempty(I),
    I=length(thds(1,:))+1;
else
    if I<length(t)-1
        warning('NaN detected|')
        disp(['I=', int2str(I), ',  t=', num2str(t(I))])
        pause;
    end
end;
t(I:end)=[];
Nt=length(t);
tfin=floor(t(I-1));
thds(:,I:end,:)=[];
if NA
    Oeff=Oeff(1:Nt,:);
    Keff=Keff(1:Nt);
end
%% -------------
if N>2
    fname=[tit int2str(N) 'f' int2str(fm)  't'  int2str(tfin) 't' num2str(taul)...
        'K' num2str(K0) 'D' num2str(D) 'h' num2str(hpar) 'coh' num2str(incoh) 'v2']; 
else
    if NA
        fname=[int2str(N) 'f' int2str(fm) 'df' int2str(domega)  't'  int2str(tfin) 't' num2str(taul) 'K' num2str(K0) 'D' num2str(D) 'h' num2str(hpar) 'v2'];
    else
        fname=[int2str(N) 'f' int2str(fm) 'df' int2str(domega)  't'  int2str(tfin) 't' num2str(taul) 'K' num2str(K0) 'D' num2str(D) 'h' num2str(hpar) 'NAv2'];
    end
end
fname=regexprep(fname, '\s+', '');
fname=regexprep(fname,{'\.','txt'},{'','.txt'});
if N==2
    WL=8*2*pi/mean(mu);
    overlap=0.8; % overlapping of windows
    if NA
        [R,xR,surr,surr2,thsync2,thsyncplv2,thsync,thsyncplv,Dthmean,Dthvar,Dplvmean,Dplvvar,Dthmean2,Dthvar2,Dplvmean2,Dplvvar2,dth, PLVs, phiplv]=...
            plvstatPlosCB(thds, WL, overlap, Oeff);
%         printDph_ch([fname, int2str(100*domega)], 1, 2, taul, taul, 3, squeeze(dth(1,2,:)), surr, surr2(1,2),  PLVs(1,2), squeeze(R(1,2,:)), squeeze(phiplv(1,2,:)), xR, ...
%             squeeze(thsync(1,2,:)), squeeze(thsync2(1,2,:)), squeeze(thsyncplv(1,2,:)), squeeze(thsyncplv2(1,2,:)),...
%             0, '2 osc',[],[], Oeff, Keff(:));
    else
        [R,xR,surr,surr2,thsync2,thsyncplv2,thsync,thsyncplv,Dthmean,Dthvar,Dplvmean,Dplvvar,Dthmean2,Dthvar2,Dplvmean2,Dplvvar2,dth, PLVs, phiplv]=...
            plvstat(thds, WL, overlap);
%         printDph_ch([fname, int2str(100*domega)], 1, 2, taul, taul, 1, squeeze(dth(1,2,:)), surr, surr2(1,2),  PLVs(1,2), squeeze(R(1,2,:)), squeeze(phiplv(1,2,:)), xR, ...
%             squeeze(thsync(1,2,:)), squeeze(thsync2(1,2,:)), squeeze(thsyncplv(1,2,:)), squeeze(thsyncplv2(1,2,:)),...
%             0, '2 osc');
    end
    return
    %%
else
    %%
    par.h=h; par.dt=dt; par.tfin=tfin; par.D=D; par.fm=fm; par.hpar=hpar; par.N=N; par.Keff=K; par.K=K0; par.Nfmax=Nfmax;
    papar.taul=taul; 
    %
    %% print time-series of order parameters
    %[zs, zs1, zs2]=printFTevol(thds, fname, psave, 0.01, rl, NaN);
    zs = mean(exp(1j*thds),1);
    zs1 = mean(exp(1j*thds(1:N/2,:)));
    zs2 = mean(exp(1j*thds(N/2+1:N,:)));
    Omega = diff(unwrap(angle(zs)))/dt/2/pi;
    Omega=mean(Omega(round(Nt/2):end));
    Omega1 = diff(unwrap(angle(zs1)))/dt/2/pi;
    zs1=zs1(:);
    zs2=zs2(:);
    zmean=mean([abs(zs1(floor(3*Nt/5):Nt-1)); abs(zs2(floor(3*Nt/5):Nt-1))]);
    phi=angle([zs1(:),zs2(:)]);
    phi4=phi(floor(4*Nt/5):Nt-1,:);
    phasediff4 = diff(unwrap(phi4))/dt; 
    meanphase4=mean(mean(phasediff4(floor(0.5*length(phasediff4)):end-1,:)));
    delt=meanphase4*(taul(2)-taul(1))/2; % \Omega \Delta \tau
    beta=meanphase4*mean(taul); % \tilde{\Omega} \tau
    disp(['O*tau2= ', num2str(meanphase4*taul(2)/pi/2, '%6.2f'), ' pi, O*Dtau= ', num2str(delt, '%6.2f'), ...
        ' pi , O*tau1= ', num2str(meanphase4*taul(1)/pi/2, '%6.2f'), ' pi'])
%     %% plot entrained oscillators
%     if freqnoise
%         phi4=phi(floor(2*Nt/5):Nt-1,:);
%     end
%     theta=NaN(Nt,N/2,2);
%     theta(:,:,1)=thds(1:N/2,:)';
%     theta(:,:,2)=thds(1+N/2:end,:)';
%     thetan=mod(rem(theta+pi, pi*2)+pi*2, pi*2)-pi;    
%     phasediff2 = diff(unwrap(phi))/dt;
%     phasediff4 = diff(unwrap(phi4))/dt;
%     %%
%     if ~freqnoise        
%         figname=['randK'*Klog, tit, int2str(N), 'p' int2str(round(10*p1)) 'tau' num2str(taul(1)) '_' num2str(taul(2)) ...
%             'K' num2str(K0) 'O' int2str(round(mu(1)/pi/2)) 'g' int2str(D) ];
%         figname = regexprep(figname,'[^a-zA-Z0-9]','');
%         printOi_ph(thds, Arnd, zs1(:), zs2(:), mu, gamma, omega1, omega2, taul, dt, t, K0, ki, figname);        
%     else
%         relativeph=1; % if 1 then the phases in the right hemisphere are plot relative to those in the left
%         printsep=2; % print figures separately
%        printKi_ph(thds, zs1(:), zs2(:), mu, D, ki(:)', taul, dt, t, K0, fname, relativeph, printsep); % for random tau probably gives wrong results.
%     end
end
