# Supplementary material for: Phase-lags in large scale brain synchronization: Methodological considerations and in-silico analysis
Source: PLoS Comput Biol. 2018 Jul 10;14(7):e1006160. doi: 10.1371/journal.pcbi.1006160 (PMC6039010; doi:10.1371/journal.pcbi.1006160)
Supplement: S1 Files — The folder contains the data used in this work together with the Matlab codes (scripts and functions) necessary to perform the simulations and the analysis. Data and codes are also available at https://gitlab.thevirtualbrain.org/spase.petkoski/plos_PLSNS. (ZIP) [file pcbi.1006160.s001.zip › PlosCB/wtlPlosCB.m]

%-------------------------------------------------------------------------%
%-                           Spase Petkoski                              -%
%- Theoretical Neuroscience Group -- Institute of Systemes Neuroscience  -%
%-                        2018, AMU Marseille                            -%
%-------------------------------------------------------------------------%
% The function wtlPlosCB returns weighted lengths of thelinks, where 
% weigths are integers. Links with weight w are counted w times. This
% allows calculating weighted means of the links within and between
% hemispheres. 
% It can also find indices of weights smaller than a threshold th and make 
% them to be NaN in the matrix of the delays (thus weaker links are 
% discarded)

function[tlw] = wtlPlosCB(tl,w,th)
  
    if th<0, error('th should be non-negative'); end
    if size(tl)~=size(w), error('matrices should have same size'); end
    tmp=tl; 
    tmp(w<=th)=NaN; 
    %----
    tlw=[];
    for i = find(~isnan(tmp))'
        tlw=[tlw, repmat(tmp(i),1,w(i))];   
    end
end
