# Supplementary material for: Phase-lags in large scale brain synchronization: Methodological considerations and in-silico analysis
Source: PLoS Comput Biol. 2018 Jul 10;14(7):e1006160. doi: 10.1371/journal.pcbi.1006160 (PMC6039010; doi:10.1371/journal.pcbi.1006160)
Supplement: S1 Files — The folder contains the data used in this work together with the Matlab codes (scripts and functions) necessary to perform the simulations and the analysis. Data and codes are also available at https://gitlab.thevirtualbrain.org/spase.petkoski/plos_PLSNS. (ZIP) [file pcbi.1006160.s001.zip › PlosCB/KMcnctmHfPlosCB.m]

%-------------------------------------------------------------------------%
%-                           Spase Petkoski                              -%
%-Theoretical Neuroscience Group--Institut de Neurosciences des Syst?mes -%
%-                        2018, AMU Marseille                            -%
%-------------------------------------------------------------------------%
% function for calculating phases and mean field at each step of the Heun
% integration for a homogeneous connectome of KM with white noise
% theta -  phases up to history t-tau_m
% th1 -  downsampled phases, kept for all t and N nodes
% chck - counter for th
% ind -  non-zero links for each node
% idxind1 - indices for delayed values +1, for phases with non-zero delays
% idx - indices for delayed values of each phase (even those with 0 delays 
% and/or weights)
% computationaly optimized function! might be difficult to comprehend.
% doesn't work if there are 0 delays!!!  for all existent links tau>0,
% otwerwise the for loops are needed calculating theta_1
%
% no division by N in the coupling, it is taken into account in K_cnctm
function [theta, th, i, thdot] = KMcnctmHfPlosCB(theta, eta, i, chck, varstrKM)
if isfield(varstrKM, 'omega')
    omega=varstrKM.omega;
else
    omega=varstrKM.mu;
end
K_cnctm=varstrKM.K_cnctm;
h=varstrKM.h;
idx=varstrKM.idx;
idx1=varstrKM.idx1;
Nds=varstrKM.Nds;
t=varstrKM.t;
cnt=varstrKM.cnt;
N=varstrKM.N;
%-------------------------------------------------------------------------
%-------  connectome ------------
%-------------------------------------------------------------------------
kn1=omega - sum(K_cnctm.*sin(repmat(theta(:,end), 1, N) - theta(idx)),2); 
thdot=kn1+eta;
%--
kn2=omega - sum(K_cnctm.*sin(repmat(theta(:,end) + h*kn1 + eta, 1, N) - theta(idx1)),2);
%
theta(:,1:end-1)=theta(:,2:end);
theta(:,    end)=theta(:,end) + h/2*(kn1+kn2) + eta;
%---
i=i+1;
%---
if chck==i/Nds,
    th=angle(mean(exp(1j*theta( :,end-Nds:end)),2));
    if ~mod(chck,cnt)
        disp(round(t(chck)));
    end
else
    th=NaN(N,1);
end;
end
