# Supplementary material for: Phase-lags in large scale brain synchronization: Methodological considerations and in-silico analysis
Source: PLoS Comput Biol. 2018 Jul 10;14(7):e1006160. doi: 10.1371/journal.pcbi.1006160 (PMC6039010; doi:10.1371/journal.pcbi.1006160)
Supplement: S1 Files — The folder contains the data used in this work together with the Matlab codes (scripts and functions) necessary to perform the simulations and the analysis. Data and codes are also available at https://gitlab.thevirtualbrain.org/spase.petkoski/plos_PLSNS. (ZIP) [file pcbi.1006160.s001.zip › PlosCB/ind_cnctmPlosCB.m]

function[idx, ind, inddif, idxind1, idxind, idx1]=ind_cnctmPlosCB(theta, tau_cnctm)
% finding the indices of delayed phases
global N
NN=size(theta);
tau_m=NN(2);
%%%
[ind, inddif, idxind, idxind1]=deal(cell(N,1));
idx=NaN(N,N); idx1=idx;
for m=1:N
    % used to be tau_cnctm(:,m), though it doesn't matter
    ind{m}    = find(tau_cnctm(m,:));                                   % non-zero links for each node
    inddif{m} = setdiff(1:N,ind{m});                                    % zero links for each node
    idx(m,:)  = sub2ind(NN, 1:N,    tau_m-tau_cnctm(m,1:N));            % indices for delayed values of each phase (even those with 0 delays and/or weights)
    idxind1{m}= sub2ind(NN, ind{m}, tau_m-tau_cnctm(m,ind{m}) + 1);    % indices for delayed values +1, for phases with non-zero delays
    idx1(m,ind{m}) = idxind1{m}; % indices for delayed values +1, for phases with non-zero delays; the others are just delayed
end
idx1(isnan(idx1))=idx(isnan(idx1));
