# Supplementary material for: Phase-lags in large scale brain synchronization: Methodological considerations and in-silico analysis
Source: PLoS Comput Biol. 2018 Jul 10;14(7):e1006160. doi: 10.1371/journal.pcbi.1006160 (PMC6039010; doi:10.1371/journal.pcbi.1006160)
Supplement: S1 Files — The folder contains the data used in this work together with the Matlab codes (scripts and functions) necessary to perform the simulations and the analysis. Data and codes are also available at https://gitlab.thevirtualbrain.org/spase.petkoski/plos_PLSNS. (ZIP) [file pcbi.1006160.s001.zip › PlosCB/alloc_cnctmPlosCB.m]

function[theta,  thds, i]=alloc_cnctmPlosCB(incoh, tau_m, varargin)
% allocate the history of phases,
% incoh is the proportion of unsynchronized oscillators
% if incoh >1, then oscilllators are arranged in antiphase
global mu h N Nt Nds

theta=zeros(N, tau_m);
thds=NaN(N, Nt);
%---
if incoh<=1
    theta(1:floor(incoh*N/2),        1) = linspace(pi/floor(incoh*N/2),     pi,floor(incoh*N/2));
    theta(end-floor(incoh*N/2)+1:end,1) = linspace(pi/floor(incoh*N/2)+pi,2*pi,floor(incoh*N/2));
else
    incoh=incoh-floor(incoh);
    theta(1:floor(N/2),1) = 1; % make the first half at pi
    theta(1:floor(incoh*N/2),        1) = linspace(pi/floor(incoh*N/2),     pi,floor(incoh*N/2));
    theta(floor(N/2)+1:end,1) = theta(floor(N/2),1)+pi;
end
thds(:,1)=theta(:,1);
%---------------------------------------------------------
% allocate the buffer from the delays
tt=0:h:(tau_m-h)*h;
for i=1:tau_m
    theta(:,i)=theta(:,1)+mean(mu)*tt(i);
    chck=ceil(i/Nds);
    if chck==i/Nds,
        thds(:,chck+1)=angle(mean(exp(1j*theta(:,(chck-1)*Nds+1:i)),2));
    end;
end
end
