# Supplementary material for: Phase-lags in large scale brain synchronization: Methodological considerations and in-silico analysis
Source: PLoS Comput Biol. 2018 Jul 10;14(7):e1006160. doi: 10.1371/journal.pcbi.1006160 (PMC6039010; doi:10.1371/journal.pcbi.1006160)
Supplement: S1 Files — The folder contains the data used in this work together with the Matlab codes (scripts and functions) necessary to perform the simulations and the analysis. Data and codes are also available at https://gitlab.thevirtualbrain.org/spase.petkoski/plos_PLSNS. (ZIP) [file pcbi.1006160.s001.zip › PlosCB/KMcnctm_plv_PlosCB.m]

%-------------------------------------------------------------------------%
%-                           Spase Petkoski                              -%
%- Theoretical Neuroscience Group -- Institute of Systemes Neuroscience  -%
%-                        2018, AMU Marseille                            -%
%-------------------------------------------------------------------------%

%------- connectome  with N x tau_m values in the phases
%-------
% Script for calculating phase dynamics for one subject and PLV related
% metrics and statistics.
% Each node has a same natural frequency (fm) and coupling strenghts and 
% link lenghts are from the connectome. Time delays are obtained assuming
% constant propagation velocity (v_cnctm). 

clc
clear all
close all
noiseseed=1;
rng(noiseseed)
global mu fm K_cnctm h dt N Nt sc Nds t D K K0 v_cnctm tfin l_cnctm T prntfgs
hpar=0.05; % parameter for the time step; guarantees that h*max(f(x)) < hpar
%----control parameters-----
incoh=2; % 0 for all equal; 1 for complete incoherence; (0,1) partial incoherence; (1,2] same as (0,1], but the hemispheres are in antiphase
D=2; % noise intensity
K0=0.05; % fx0l1w2f40t120K3D20v6sc1h005; fx0l1w2f20t120K05D1v5sc5h005.png
scalweigh=0; % 1 for log, 0 for no scaling; 2 for sqrt, 4 for ^1/4
tfin0=120; % total time of the simulation (in seconds)
fm=8; % natural frequency of the oscillators in Hz
v_cnctm=5000; % mm/s
prntfgs=1; % to print figures or no
%%
Nfmax=2; % minimum 2; determines the step dt; dt=1/fmax=1/(Nfmax*fnyquist)
WLp=10; % number of slowest cycles in the windows for plv
overlap=0.75; %0.5; % overlapping of windows
cnt0=20; % counter at every cnt seconds
%
%-------- connectome parameters ---------------
load('wl68N100.mat') % the file contains connectomes of 100 subjects from HCP
subj=50; % which subject
K_cnctm_raw=squeeze(wght(:,:,subj)); % strengths of the links 
l_cnctm=squeeze(lnght(:,:,subj)); % lengths of the links
N=size(K_cnctm_raw,1);

%% sorting links/nodes by strength
% sort the inter and itrahemisphere links by strength
[Bind,Kind]=sort(sum(K_cnctm_raw));
Kindl=Kind(find(Kind<35));
Kindr=Kind(find(Kind>34));
Ikin=[Kindl, Kindr]; % nodes sorted by instrength
%%
tfin=tfin0;
T=round(min(max(round(tfin/4), 20),50)); % initial transition time to be discarded.
mu=fm*2*pi;  % natural frequency of the oscillators in rad/s
%
K_cnctm_raw(logical(eye(size(K_cnctm_raw))))=0;
disp(['f= ', num2str(fm) 'Hz', ', K0= ', num2str(K0), ', v= ', num2str(v_cnctm), ', D= ', num2str(D), ', K0= ', num2str(K0), ', hpar= ', num2str(hpar)])
%
sc=length(K_cnctm_raw(K_cnctm_raw>0))/N; % scaling parameter for the sum of the couplings; average connectivity
Km1=median(K_cnctm_raw(:));
K=1/Km1/sc; % scaling taken into account in the coupling strenght; for all-to-all this would correspond to K=K/N
K_cnctm=K0*K*K_cnctm_raw;
%--- setting the time step ------
h=hpar/(max([max(K_cnctm(:))/10, mu*5*hpar, D/100, 1])); % at least 5 points per cycle. , max(sum(K_cnctm))
dt=floor(pi/Nfmax/mu/h)*h ; % fNyqust=2*fmax=Nfmax*mu/pi; dt=pi/Nfmax/mu~3/Nfmax/mu; for N=3.14 times larger frequency than f, 1 is obtained
if dt<h, dt=h; end;
disp(['h=', num2str(h), '; dt=', num2str(dt), '; Kmax=', num2str(max(K_cnctm(:)), '%2.2f'), ...
    '; Kmean=', num2str(mean(K_cnctm(find(triu(ones(N),1)))), '%3.3f'), '; v_ef=', num2str(round(v_cnctm))])
t=0:dt:tfin+2*dt; % so that it is ensured that tmax>=tfin; otherwise, if tfin+dt, with floor the last rounding (downsampling) might finish before tfin
Nt=length(t);
Nh=floor((tfin+2*dt)/h); %
Nds=dt/h; % downsampling points, % there is a problem if h is not a multiple of dt
if fix(Nds)~=Nds && abs(round(Nds)-Nds>1e-12),
    error('h should be a multiple of dt.');
else
    Nds=round(Nds);
end;
%---
l_cnctm(K_cnctm_raw==0)=0;
tau_cnctm=round(l_cnctm/v_cnctm/h); % matrix with time delays in units of time-steps of the integration
tau_m=max(max(tau_cnctm(:)), Nds)+1; % maximum time-delay used for setting the length of the buffer
tau1 = round(mean(wtl([tau_cnctm(1:N/2,1:N/2), tau_cnctm(1+N/2:N,1+N/2:N)], [K_cnctm_raw(1:N/2,1:N/2), K_cnctm_raw(1+N/2:N,1+N/2:N)],0))); % mean intrahemispheric delay
tau2 = round(mean(wtl(tau_cnctm(1:N/2,1+N/2:N), K_cnctm_raw(1:N/2,1+N/2:N),0))); % mean interhemispheric delay
%
clear K_cnctm_raw;
disp(['tau_1= ', num2str(1000*tau1*h),'ms; tau_2= ', num2str(1000*tau2*h),'ms; T= ', num2str(1000/fm), 'ms'])
%% allocation and obtaining indices of delayed phases
[theta, thds, i]=alloc_cnctmPlosCB(incoh, tau_m);
[idx, ~, ~, ~, ~, idx1]=ind_cnctmPlosCB(theta, tau_cnctm);
%%
varstrKM.idx=idx;
varstrKM.idx1=idx1;
varstrKM.mu=mu;
varstrKM.K_cnctm=K_cnctm;
varstrKM.h=h;
varstrKM.Nds=Nds;
varstrKM.t=t;
varstrKM.cnt=round(cnt0/dt);
varstrKM.N=N;
varstrKM.N2=N/2;
%----
cnt=round(cnt0/dt);
eta=sqrt(2*h*D)*randn(N, Nh-i); % i=tau_m
while i<Nh
    %%%% Heun integration scheme %%%%
    chck=ceil((i+1)/Nds);   % counter for the downsampled phases until chck=(i+1)/Nds, all the thds and thds2 are returned NaN
    [theta,  thds(:,chck+1),  i, ~] = KMcnctmHfPlosCB(theta,   eta(:,i+1-tau_m), i,   chck, varstrKM);
end
% still to be able to print in case of breaking the simulation
[~,I]=find(isnan(thds), 1, 'first');
if isempty(I),
    I=length(thds(1,:))+1;
else
    if I<length(t)-1
        warning('NaN detected|')
        disp(['I=', int2str(I), ',  t=', num2str(t(I))])
    end
end;
t(I:end)=[];
Nt=length(t);
tfin=floor(t(I-1));
thds(:,I:end,:)=[];
%% -------------
% printing
fname=['PlosCBsubj' int2str(subj) 'f' int2str(fm)  't'  int2str(tfin)...
    'K' num2str(K0) 'D' num2str(D) 'v' num2str(v_cnctm/1000) 'h' num2str(hpar)];
fname=regexprep(fname,{'\.','txt'},{'','.txt'});
%[zs, zs1, zs2]=printFTevol(thds, fname, 0, 0.05); % print time-series of order parameters
%
zs = mean(exp(1j*thds),1); %  complex order parameters (whole brain)
zs1 = mean(exp(1j*thds(1:N/2,:))); %  complex order parameters (left hemisphere)
zs2 = mean(exp(1j*thds(N/2+1:N,:))); %  complex order parameters (right hemisphere)
Omega = diff(unwrap(angle(zs)))/dt/2/pi;  % frequency of synchronization for each of the hemispheres (time series)
Omega_mean=mean(Omega(round(Nt/2):end)); % mean frequency of synchronization for each of the hemispheres (makes sense for stationary solutions)
%% variables to be plot for the entrained oscillators
ki=sum(K_cnctm); % in-strength of the nodes
taul=[tau1, tau2]*h; % used for calculating \Omega \Delta \tau and \tilde{\Omega} \tau
% printing
relativeph=1; % if 1 then the phases in the right hemisphere are plot relative to those in the left
printsep=2; % print figures separately
%printKi_ph(thds, zs1(:), zs2(:), mu, D, ki, taul, dt, t, K0, fname, relativeph, printsep)
%
%% PLV, phase lags
% -- calculate PLV and statistics
pi2=2*pi;
WL=WLp./min([mean(diff(unwrap(angle(zs1(:,1))))/dt/2/pi), mean(diff(unwrap(angle(zs2(:,1))))/dt/2/pi),fm]);
%
[R,xR,surr,surr2,thsync2,thsyncplv2,thsync,thsyncplv,Dthmean,Dthvar,Dplvmean,...
    Dplvvar,Dthmean2,Dthvar2,Dplvmean2,Dplvvar2,dth, PLVs, phiplv]= ...
    plvstatPlosCB(thds, WL, overlap, []);
Rm=squeeze(mean(R,3));

% %%
% % print statisitcs of PLV metrics
% fname=[fname 'O' int2str(round(Omega_mean)) 'w' int2str(WLp) 'k' int2str(overlap)];
% %
% printDph(fname, surr, surr2, Dthmean,Dthvar,Dplvmean,Dplvvar,Dthmean2,Dthvar2,Dplvmean2,Dplvvar2, ...
%     [],[],[],[],[],[],[],[], NaN, R, [], PLVs, []);
% 
% %% -- print pairwise time-series --
% xlim1=round(tfin/2) - 5; %0.05*round(tfin);
% xlim2=round(tfin/2) + 5; %0.05*round(tfin);
% %% pairs by the strength of the connection
% m=5; % nodes for which to be printed
% n=10; % nodes for which to be printed
% printDph_ch(fname, m, n, tau1, tau2, 1, squeeze(dth(m,n,:)), surr, surr2(m,n),  PLVs(m,n), squeeze(R(m,n,:)),...
%     squeeze(phiplv(m,n,:)), xR, squeeze(thsync(m,n,:)), squeeze(thsync2(m,n,:)), squeeze(thsyncplv(m,n,:)),...
%     squeeze(thsyncplv2(m,n,:)), 0, [int2str(m) '/' int2str(m)], xlim1, xlim2);
% %----
