# Supplementary material for: Phase-lags in large scale brain synchronization: Methodological considerations and in-silico analysis
Source: PLoS Comput Biol. 2018 Jul 10;14(7):e1006160. doi: 10.1371/journal.pcbi.1006160 (PMC6039010; doi:10.1371/journal.pcbi.1006160)
Supplement: S1 Files — The folder contains the data used in this work together with the Matlab codes (scripts and functions) necessary to perform the simulations and the analysis. Data and codes are also available at https://gitlab.thevirtualbrain.org/spase.petkoski/plos_PLSNS. (ZIP) [file pcbi.1006160.s001.zip › PlosCB/plvPlosCB.m]

%-------------------------------------------------------------------------%
%-                           Spase Petkoski                              -%
%- Theoretical Neuroscience Group -- Institute of Systemes Neuroscience  -%
%-                        2018, AMU Marseille                            -%
%-------------------------------------------------------------------------%
%  Function for calcuulating phase locking values.
%       
%      Usage: [R, x, phi] = plv(th1,th2,dt,WL,k);
%
%  th1, th2 - phases
% dt - sampling interval --- 1/fs
% WL - window length (usualy 8 to 10 periods)
% k -  determines how much two consecutive windows overlap; k =  (0, 1]; 
% (usualy 0.75); 1 for no overlap.
% R - PLV (absolute value)
% phi - angle of PLV in (-pi, pi)
% x - middle points of each window
function [R, x, phi] = plvPlosCB(th1,th2,dt,WL,k)
if length(th1)~=length(th2), error('phases should have the same length'); end;
wnd = round(WL/dt); % number of data points in one window
ds  = round(wnd*k);
Z = zeros(floor((length(th1)-wnd)/ds)+1,1);

th1=th1(:);
th2=th2(:);
for i = 0:floor((length(th1)-wnd)/ds)
    ids=i*ds;
    Ind=ids+1 : ids+wnd;
    Z(i+1)=mean(exp(1j* ( th2(Ind)-th1(Ind) ) ));    
end
x = wnd/2 : ds : length(th1)-wnd/2;
x = x*dt;
R=abs(Z);
phi=angle(Z);
