# Supplementary material for: Phase-lags in large scale brain synchronization: Methodological considerations and in-silico analysis
Source: PLoS Comput Biol. 2018 Jul 10;14(7):e1006160. doi: 10.1371/journal.pcbi.1006160 (PMC6039010; doi:10.1371/journal.pcbi.1006160)
Supplement: S1 Files — The folder contains the data used in this work together with the Matlab codes (scripts and functions) necessary to perform the simulations and the analysis. Data and codes are also available at https://gitlab.thevirtualbrain.org/spase.petkoski/plos_PLSNS. (ZIP) [file pcbi.1006160.s001.zip › PlosCB/plvstatPlosCB.m]

%-------------------------------------------------------------------------%
%-                           Spase Petkoski                              -%
%- Theoretical Neuroscience Group -- Institute of Systemes Neuroscience  -%
%-                        2018, AMU Marseille                            -%
%-------------------------------------------------------------------------%
function[R,xR,surr1,surr2,thsync2,thsyncplv2,thsync,thsyncplv,Dthmean,Dthvar,...
    Dplvmean,Dplvvar,Dthmean2,Dthvar2,Dplvmean2,Dplvvar2, dth, PLVs, phiplv]=...
    plvstatPlosCB(thds, WL, overlap, varargin)
%---
% function that first generates the surrogates according to the two
% procedures: (i) uncoupled oscillators with the same parameters as in the
% time series, and (ii) shuffled time series; and then calculates the
% levels of significance for the coherence, as described in the manuscript,
% and then finally calculates cPLV and henceforth |PLV| and angle(PLV), as
% well as other metrics derived from the phase relationships.
% The length of the time-windows and the overlap is the same for the
% original and for the surrogate time-serie, and for each time-window a 
%
% thds - matrix of phases from N regions at Nt time points
% WL - window length (usualy 8 to 10 periods)
% overlap -  determines how much two consecutive windows overlap; 
%            overlap =  (0, 1];  (usualy 0.75); 1 for no overlap.
% omegaN - natural frequencies for each oscillator (can be time-varying)
% R - PLV (absolute value) for each pair at each time-window
% PLVs - PLV calculated for the whole-time series
% xR - middle points of each window
% surr1 - first level of statistical significnce (uncoupled oscillators)
% surr2 - second level of statistical significnce (shuffled phases)
% dth - pair-wise difference of angles
% phiplv - angle of PLV in each time-window in (-pi, pi)
% thsync - has the values of dth when R>surr1, and it is NaN otherwise
% thsync2 - has the values of dth when R>surr2, and it is NaN otherwise
% thsyncplv - has the values of phiplv when R>surr1, and NaN otherwise
% thsyncplv2 - has the values of phiplv when R>surr2, and NaN otherwise
% Dthmean - circular mean of thsync 
% Dthvar - circular variance of thsync 
% Dthmean2 - circular mean of thsync2
% Dthvar2 - circular variance of thsync2
% Dplvmean - circular mean of thsyncplv 
% Dplvvar - circular variance of thsyncplv 
% Dplvmean2 - circular mean of thsyncplv2 
% Dplvvar2 - circular variance of thsyncplv2 

global dt D omega mu
%
[N, Nt]=size(thds);
pi2=2*pi;
% omega added for 2 oscillators when there is NA
if ~isempty(omega)
    omegaN=repmat(omega(:)',Nt,1);
else
    omegaN=mu*ones(Nt,2);
end
if nargin==4 && ~isempty(varargin{1}),
    omegaN=varargin{1}; % Oeff
end
% calculate PLV only after the first 10 seconds to avoid transient effect.
T=round(10/dt); % transition points, for t<10s.
Nsurr=100; % number of surrogates time-series
wnd = round(WL/dt); % number of data points in one window
ds  = round(wnd*overlap);
[R, phiplv]=deal(NaN(      N,N,floor((Nt-wnd)/ds)+1 ));
surr2=NaN(N,N);
%%
for m=1:N
    for n=m+1:N
        [R(m,n,:),  xR, phiplv(m,n,:)] = plvPlosCB(thds(m,:), thds(n,:), dt, WL, overlap); % theta_n-theta_m
        R(n,m,:)=R(m,n,:);
    end
end
%%
% surrogates; noise driven, uncoupled oscillators
% for N=2, frequencies can differ
DD=sqrt(2*D*dt);
ccnt=0;
Rp1=  NaN(Nsurr,    floor((Nt-wnd)/ds)+1 ); % although for Rp1 all are the same
for ss=1:Nsurr
    thnc=NaN(2,Nt);
    thnc(:,1)=rand(2,1)*2*pi;
    eta=randn(2,Nt-1);
    for m=1:Nt-1
        thnc( :,m+1)=thnc(:,m) + DD*eta(:,m) + omegaN(m,:)'*dt; % Euler scheme; seems to be the same as Heun for uncoupled case!
    end
    [Rp1(ss,:), ~, ~] =  plvPlosCB(thnc(1,:), thnc(2,:), dt, WL, overlap);
end
surr1=prctile(prctile(Rp1', 95), 95);

% surrogates, shuffled time series
for m=1:N
    for n=m+1:N
        Rp2=NaN(Nsurr,    floor((Nt-wnd)/ds)+1 ); % although for Rp1 all are the same
        for ss=1:Nsurr
            [Rp2(ss,:), ~, ~] = plvPlosCB(thds(m,:), thds(n,randperm(Nt)), dt, WL, overlap);
        end
        surr2(m,n)=prctile(squeeze(max(Rp2,[], 2)),95);
        surr2(n,m)=surr2(m,n);
        ccnt=ccnt+1;
        if ~mod(ccnt,400),
            disp(['plv, ', num2str(ccnt), '; out of ', num2str(N*(N-1)/2), '; ',num2str(100*ccnt/(N*(N-1)/2), '%3.1f'), '%'])
        end
    end
end
clear Rp*
%% --
dth=NaN(N,N,Nt);
for m=1:N
    for n=m+1:N
        dth(m,n,:)=mod(rem(thds(n,:)-thds(m,:)+pi, pi2)+pi2, pi2)-pi; % delta theta dth(n,m,:)=-dth(m,n,:);
    end
end
thsync2=NaN(N,N,Nt); thsync=thsync2;
thsyncplv=NaN(N,N,floor((Nt-wnd)/ds)+1); thsyncplv2=thsyncplv;
TMP=NaN(N,N);
TMP(logical(eye(size(TMP))))=0; % temporary matrix with zero diagonal.
[Dthmean,Dthvar,Dplvmean,Dplvvar,Dthmean2,Dthvar2,Dplvmean2,Dplvvar2,PLVs]=deal(TMP);
clear TMP;
ccnt=0;
for m=1:N
    for n=m+1:N
        for ii = 0:floor((Nt-wnd)/ds)
            ids=ii*ds;
            if R(m,n,ii+1) > surr1 && ids>T
                L=ids+1:ids+wnd;
                thsync(m,n,L)=dth(m,n,L);
                thsync(n,m,L)=thsync(m,n,L);
                thsyncplv(m,n,ii+1)=phiplv(m,n,ii+1);
                thsyncplv(n,m,ii+1)=thsyncplv(m,n,ii+1);
            end
            if R(m,n,ii+1) > surr2(m,n) && ids>T
                L=ids+1:ids+wnd;
                thsync2(m,n,L)=dth(m,n,L);
                thsync2(n,m,L)=thsync2(m,n,L);
                thsyncplv2(m,n,ii+1)=phiplv(m,n,ii+1);
                thsyncplv2(n,m,ii+1)=thsyncplv2(m,n,ii+1);
            end
        end
        PLVs(m,n)=abs(KOP(squeeze(dth(m,n,T:end)))); PLVs(n,m)=PLVs(m,n);
        % mean and var of the phase lags, stationarity assumed.
        thtmp=squeeze(thsync(m,n,:));
        thtmp=thtmp(~isnan(thtmp));
        if ~isempty(thtmp)
            Ztmp=KOP(thtmp);
            Dthmean(m,n)=angle(Ztmp);
            Dthmean(n,m)=-Dthmean(m,n);
            Dthvar(m,n) =1-abs(Ztmp);
            Dthvar(n,m) =Dthvar(m,n);
        end
        %
        thtmp=squeeze(thsyncplv(m,n,:));
        thtmp=thtmp(~isnan(thtmp));
        if ~isempty(thtmp)
            Ztmp=KOP(thtmp);
            Dplvmean(m,n)=angle(Ztmp);
            Dplvmean(n,m)=-Dplvmean(m,n);
            Dplvvar(m,n) =1-abs(Ztmp);
            Dplvvar(n,m)=Dplvvar(m,n);
        end
        %
        thtmp=squeeze(thsync2(m,n,:));
        thtmp=thtmp(~isnan(thtmp));
        if ~isempty(thtmp)
            Ztmp=KOP(thtmp);
            Dthmean2(m,n)=angle(Ztmp);
            Dthmean2(n,m)=-Dthmean2(m,n);
            Dthvar2(m,n) =1-abs(Ztmp);
            Dthvar2(n,m)=Dthvar2(m,n);
        end
        %
        thtmp=squeeze(thsyncplv2(m,n,:));
        thtmp=thtmp(~isnan(thtmp));
        if ~isempty(thtmp)
            Ztmp=KOP(thtmp);
            Dplvmean2(m,n)=angle(Ztmp);
            Dplvmean2(n,m)=-Dplvmean2(m,n);
            Dplvvar2(m,n) =1-abs(Ztmp);
            Dplvvar2(n,m) =Dplvvar2(m,n);
        end
        
        ccnt=ccnt+1;
        if ~mod(ccnt,500),
            disp(['significance, ', num2str(ccnt), '; out of ', num2str(N*(N-1)/2), '; ',num2str(100*ccnt/(N*(N-1)/2), '%3.1f'), '%'])
        end
    end
end

end
