# Supplementary material for: Phase-lags in large scale brain synchronization: Methodological considerations and in-silico analysis
Source: PLoS Comput Biol. 2018 Jul 10;14(7):e1006160. doi: 10.1371/journal.pcbi.1006160 (PMC6039010; doi:10.1371/journal.pcbi.1006160)
Supplement: S1 Files — The folder contains the data used in this work together with the Matlab codes (scripts and functions) necessary to perform the simulations and the analysis. Data and codes are also available at https://gitlab.thevirtualbrain.org/spase.petkoski/plos_PLSNS. (ZIP) [file pcbi.1006160.s001.zip › PlosCB/KMcnctmHt0PlosCB.m]

%-------------------------------------------------------------------------%
%-                           Spase Petkoski                              -%
%-Theoretical Neuroscience Group--Institut de Neurosciences des Syst?mes -%
%-                        2018, AMU Marseille                            -%
%-------------------------------------------------------------------------%
% function for calculating phases and mean field at each step of the Heun
% integration for a homogeneous connectome with white noise
% theta is the phase up to history t-tau_m
% th1 is the downsampled phase, kept for all t and N nodes
% no time delays
function [theta, th, i] = KMcnctmHt0PlosCB(theta, eta, i, chck, varstrKM)
%-------------
% global mu K_cnctm h N Nds t cnt
if isfield(varstrKM, 'omega')
    omega=varstrKM.omega;
else
    omega=varstrKM.mu;
end
K_cnctm=varstrKM.K_cnctm;
h=varstrKM.h;
Nds=varstrKM.Nds;
t=varstrKM.t;
cnt=varstrKM.cnt;
N=varstrKM.N;
%-------------------------------------------------------------------------
%------- connectome with no delays------- mean field approach ------------
%-------------------------------------------------------------------------
zi_t= (K_cnctm*exp(1j*theta(:,end)));
kn13 = omega - abs(zi_t).*sin(theta(:,end) - angle(zi_t));

zi_t= (K_cnctm*exp(1j*(theta(:,end) + h*kn13 + eta)));
kn23 = omega - abs(zi_t).*sin(theta(:,end) + h*kn13 + eta - angle(zi_t));

theta(:,1:end-1)=theta(:,2:end);
theta(:,    end)=theta(:,end) + h/2*(kn13+kn23) + eta;
%---
i=i+1;
%---
if chck==i/Nds,
    th=angle(mean(exp(1j*theta(:,end-Nds:end)),2));
    if ~mod(chck,cnt)
        disp(round(t(chck)));
    end
else
    th=NaN(N,1);
end;
end
