# Supplementary material for: Phase-lags in large scale brain synchronization: Methodological considerations and in-silico analysis
Source: PLoS Comput Biol. 2018 Jul 10;14(7):e1006160. doi: 10.1371/journal.pcbi.1006160 (PMC6039010; doi:10.1371/journal.pcbi.1006160)
Supplement: S1 Files — The folder contains the data used in this work together with the Matlab codes (scripts and functions) necessary to perform the simulations and the analysis. Data and codes are also available at https://gitlab.thevirtualbrain.org/spase.petkoski/plos_PLSNS. (ZIP) [file pcbi.1006160.s001.zip › PlosCB/readme.m]

% Spase Petkoski 03.06.2018, 
% spase.petkoski[at]univ-amu.fr; spase.petkoski[at]gmail.com

% Phase-lags in large scale brain synchronization: Methodological considerations and in-silico analysis

%% wl68N100.mat contains the connectomes (tract weights and lengths) of 100 subjects from HCP; in the article we use subject 50
% It contains variables lnght and wght, for the lengths and weights 
% respectively for the cortical tracts. Each subjects's connectome has 68
% regions. 
%This data has been used for figures 9-15.
%
%% centres.mat contains Cartesian coordinates of the 68 cortical regions from the subject's connectome 
% This data is only used for printing the brain network in Fig. 15.
% 
%% scripts
%% KMcnctm_plv_PlosCB.m and KMfullPlosCB are the scripts used for all the analysis
% The scriptw can be called immediately, and the values for the coupling,
% frequencies, noise, delays distribution, etc. can be changed within it, 
% as described in each script.
% 
%% KMfullPlosCB is used for the analysis shown in figures 1-2 and 5-8
% It computes the time-series of the populations of oscillators (including 
% the case with 2 oscillators) for different frequency and coupling
% distributions. It also calls functions for calculating the phase locking
% values and their statstics.
%
%% KMcnctm_plv_PlosCB is used for the analysis shown in figures 10-15
% It computes the time-series of brain networks consisting of identical 
% phase oscillators connected over the human connectome.
% It also calls functions for calculating the phase locking values and 
% their statstics.
%
%% functions
%
%   plvstatPlosCB --> computes the PLV statistics of the simulated phases
%
%   plvPlosCB --> computes the PLV values
%
%   wtlPlosCB --> computes the weighted lengths for obtaining the mean
%                 inter- and intra-hemispheric lengths
%   
%   KMcnctmHt0PlosCB --> performs the numerical integration for no delays
%
%   KMcnctmHfPlosCB --> performs the numerical integration for cases with 
%                       delays
%
%   alloc_cnctmPlosCB --> allocates the initial values for the simulations
%
%   ind_cnctmPlosCB --> returns indices for the delayed values in the
%                       buffer for each link
